# Supplementary material for: S-Doped FeOOH Layers as Efficient Hole Transport Channels for the Enhanced Photoelectrochemical Performance of Fe2O3
Source: Nanomaterials (Basel). 2025 May 20;15(10):767. doi: 10.3390/nano15100767 (PMC12113675; doi:10.3390/nano15100767)
Supplement: Supplementary file 1 [file nanomaterials-15-00767-s001.zip]

Archive with 1 entries (1 files):
- nanomaterials-3591842-supplementary.pdf
